# Supplementary material for: Interaction of Tri-Cyclic Nucleobase Analogs with Enzymes of Purine Metabolism: Xanthine Oxidase and Purine Nucleoside Phosphorylase
Source: Int J Mol Sci. 2024 Sep 27;25(19):10426. doi: 10.3390/ijms251910426 (PMC11477426; doi:10.3390/ijms251910426)
Supplement: Supplementary file 1 [file ijms-25-10426-s001.zip]

Archive with 1 entries (1 files):
- ijms-3235915-supplementary.pdf
